# Supplementary material for: Self-Management of Diabetes and Associated Factors among Patients Seeking Chronic Care in Tshwane, South Africa: A Facility-Based Study
Source: Int J Environ Res Public Health. 2023 May 19;20(10):5887. doi: 10.3390/ijerph20105887 (PMC10218307; doi:10.3390/ijerph20105887)
Supplement: Supplementary file 1 [file ijerph-20-05887-s001.zip]

Archive with 1 entries (1 files):
- ijerph-2282268-supplementary.pdf
